# Supplementary material for: Quantile-dependent expressivity of postprandial lipemia
Source: PLoS One. 2020 Feb 26;15(2):e0229495. doi: 10.1371/journal.pone.0229495 (PMC7043740; doi:10.1371/journal.pone.0229495)
Supplement: S1 Data — (XLSX) [file pone.0229495.s002.xlsx]

## Sheet: Sheet1
Agren et al. [4]
FABP2 Ala360Thr
Genotype:	Ala54Ala	Thr54Thr
N:	7	8
Time
0	1.06345	1.33249
0.5	1.0736	1.34264
1	1.07868	1.45939
2	1.2868	1.74873
3	1.41371	2.09898
4	1.42386	2.20051
6	1.48477	1.96701
8	1.2665	1.51015
Auinger et al. [6]
FATP6 –7T>A (rs2526246)
Genotype:	T-carrier	AA
N:	583	102
Time
0	1.35659	1.63566
0.5	1.50388	1.75969
1	1.81395	2.06977
2	2.18605	2.55039
3	2.44961	2.81395
4	2.43411	2.71318
5	2.16279	2.48062
6	1.90698	2.24031
7	1.67442	1.94574
8	1.44186	1.65116
9	1.27132	1.45736
Bergeron et al. [7]
APOE
Genotype:	E33	E34
N:	8	7
Time
0	0.448831	0.448831
3	1.53106	1.60237
6	0.545309	0.746654
9	0.306212	0.369132
12	0.322991	0.364938
Boerwinkle et al. [9]
APOE
White
Genotype:	E33	E23	E3/4
N:	260	44	73
Time
0	1.38305	1.58983	1.62599
4	2.96723	3.10621	3.36384
8	2.09718	2.44294	2.39096
Black
Genotype:	E33	E23	E34
N:	47	13	16
Time
0	1.12655	1.33107	1.4678
4	2.5322	2.81808	3.16497
8	2.04633	2.65424	3.06328
Brenninkmeijer et al. [10]
APOE
Genotype:	E22	E2+	nonE2
N:	5	6	5
Time
0	1.28767	1.03196	1.14155
2	1.75342	1.59817	2.10046
3	2.09132	2	2.9863
4	2.13699	1.93607	2.91324
5	2.6484	1.92694	2.94977
6	2.18265	1.59817	2.71233
8	1.6347	1.49772	1.17808
Brown et al. [11]
APOE
Genotype:	E33	E23	E34
N:	14	6	5
Time
0	0.825758	0.943182	1.29167
1	1.07955	0.988636	1.49242
2	1.35227	1.35227	1.79924
3	1.45076	1.45076	1.91288
4	1.27652	1.56439	1.79167
5	1.26894	1.42424	1.90152
6	1.125	1.2197	1.42803
7	0.962121	0.992424	1.31061
8	0.776515	0.875	1.20833
Byrne et al. [12]
Apo B signal peptide
Genotype:	ID or DD	II
N:	28	29
Time
0	0.571084	0.636145
2	1.2506	1.35904
4	1.84337	1.8
6	1.82169	1.98072
8	1.10602	1.26506
Calabresi et al. [13]
apo A-I Milano
Genotype:	Wild	A1 Milano
N:	6	6
Time
0	0.658315	1.87669
2	1.19872	3.21297
4	1.19872	3.82216
6	0.599361	2.47605
8	0.432326	1.43454
10	0.402849	1.14959
12	0.383198	1.19872
Cardona et al. [16]
APOA5 −1131T>C
No treatment
Genotype:	TT	C-carrier
N:	22	14
Time
1	3.69189	5.73922
3	4.93371	7.98792
4	4.90015	8.25642
Treatment
Genotype:	TT	C-carrier
N:	22	14
Time
1	2.5172	3.42339
3	3.59121	4.96728
4	3.75902	4.79946
Carpentier et al. [17]
LPL deficient
Genotype:	Control	Deficient, treated	Deficient, untreated
N:	5	5	5
Time
-1	1.07368	7.2	18.5684
0	1.13684	7.26316	19.0105
1	1.26316	6.69474	18.6316
2	1.45263	6.75789	19.1368
3	1.51579	7.2	19.6421
4	1.70526	6.88421	17.4947
5	1.89474	6.63158	17.8105
6	1.83158	6.18947	16.6737
7		6.63158	14.6526
8		6.25263	14.8421
9		7.01053	13.3263
Carvalho-Wells et al. [18]
APOE
≤50
Genotype:	E33	E2 carriers	E4 carriers
N:	65	11	30
Time
0	1.43349	1.86927	1.67431
1	1.52523	2.02982	1.77752
2	1.78899	2.43119	2.06422
3	2.11009	2.83257	2.35092
4	2.23624	3.03899	2.5344
5	2.2133	3.01606	2.45413
5.5	2.16743	3.00459	2.43119
6	2.43119	3.1078	2.69495
6.5	2.7867	3.64679	2.99312
7	2.70642	3.83028	2.86697
8	2.32798	3.17661	2.55734
>50
Genotype:	E33	E2 carriers	E4 carriers
N:	77	33	35
Time
0	1.65105	1.73302	2.13115
1	1.68618	1.77986	2.23653
2	1.93208	2.04918	2.42389
3	2.21311	2.37705	2.79859
4	2.4356	2.55269	3.06792
5	2.50585	2.50585	3.1733
5.5	2.47073	2.50585	3.1733
6	2.66979	2.79859	3.34895
6.5	3.03279	3.14988	3.80562
7	3.0445	3.03279	3.81733
8	2.59953	2.49415	3.43091
Connors et al. [20]
rs646776 near SORT1
Genotype:	TC&CC	TT
N:	15	15
Time
0	0.967949	1.12179
2	1.61538	1.96154
4	1.66667	2.17308
6	1.25641	1.51923
8	1.00641	1.20513
24	1.24359	1.41667
Dallongeville et al. [22]
APOE
Control
Genotype:	E33	E2	E4
N:	0.636	0.119	0.245
Time
0	0.924	1.044	0.996
2	1.836	2.036	1.94
3	1.94	2.268	2.012
4	1.684	1.9	1.812
6	1.084	1.324	1.252
Cases
Genotype:	E33	E2	E4
N:	0.636	0.119	0.245
Time
0	0.921769	1.11905	0.982993
2	1.89456	2.15306	1.95578
3	1.9966	2.2483	2.06463
4	1.7585	2.0034	1.87415
6	1.13946	1.45918	1.2619
Dart et al. [23]
APOE
Genotype:	no E4	E4
N:	74	25
Time
0	1.4489	1.79788
1	1.50394	1.85293
2	1.64156	2.26577
3	2.06128	2.76807
4	2.49477	3.38733
5	2.70119	3.64192
6	2.52917	3.44926
7	2.2333	3.00889
8	1.49706	2.43779
Dart et al. [24]
APOE
Genotype:	E23	E33	E34
N:	11	61	21
Time
0	1.52	1.47	2
1	2.57	2.78	3.86
2	2.22	1.9	2.57
Delgado-Lista et al. [25]
Apo A-II -265T/C
Genotype:	C carrier	TT
N:	52	36
Time
0	0.853521	1.00563
1	1.40282	1.8169
2	1.79155	2.32394
3	1.97746	2.47606
4	1.8338	2.32394
5	1.68169	2.15493
6	1.44507	1.84225
8	1.03944	1.35211
11	0.802817	0.96338
Delgado-Lista et al. [26]
ABCA1 i27943 (rs2575875)
Genotype:	GG	GA	AA
N:	21	52	15
Time
0	0.85558	0.898901	0.898901
1	1.37543	1.55954	1.64618
2	1.53788	2.03606	2.12271
3	1.57037	2.22018	2.43678
4	1.51622	1.98191	2.29599
5	1.29962	1.89527	1.89527
6	1.20214	1.55954	1.77614
8.5	0.83392	1.15882	1.45124
11	0.725619	0.83392	0.974712
ABCA1 i48168 (rs4149272)
Genotype:	CC	CT	TT
N:	23	51	14
Time
0	0.788828	0.906087	0.938066
1	1.32182	1.54568	1.65228
2	1.49238	2.02537	2.12131
3	1.52436	2.22791	2.47308
4	1.48172	2.04669	2.27055
5	1.2472	1.94009	1.94009
6	1.16192	1.57766	1.88679
8.5	0.863447	1.12994	1.54568
11	0.767509	0.820808	1.02335
Delgado-Lista et al. [27]
APOA1 -2803G/A promoter (rs2727784)
Genotype:	AA	GA	GG
N:	9	32	47
Time
0	0.652551	1.00459	0.824275
1	1.17631	1.70007	1.32227
2	1.35662	2.14655	1.76017
3	1.42531	2.38696	1.94048
4	1.245	2.28393	1.76876
5	1.20207	2.17231	1.6142
6	0.935895	1.85462	1.39955
8.5	0.669723	1.38238	0.944482
11	0.532344	0.987413	0.755585
APOC3 -640 (rs2542052)
Genotype:	CC	AC	AA
N:	28	50	10
Time
0	0.927309	0.927309	0.995999
1	1.56269	1.494	1.6142
2	1.97483	2.00058	1.68289
3	2.14655	2.14655	2.14655
4	1.95765	1.95765	2.42131
5	1.743	1.76017	2.41272
6	1.43389	1.54552	2.13796
8.5	1.07327	1.20207	1.28793
11	0.901551	0.841447	0.995999
APOA4 APOA5 intergenic region (rs1263177)
Genotype:	CC	CT	TT
N:	16	42	30
Time
0	0.88352	0.793365	1.07285
1	1.40642	1.32528	1.90227
2	1.65885	1.82113	2.34403
3	1.98341	1.87523	2.59647
4	1.84818	1.72196	2.46123
5	1.6859	1.54165	2.33502
6	1.46051	1.36134	1.93833
8.5	0.991706	1.05481	1.38839
11	0.766318	0.766318	1.0458
Delgado-Lista et al. [28]
(rs1143623) -1473G/C in lL1B promoter
Genotype:	GG	C carrier
N:	45	43
Time
0	0.870554	0.94162
1	1.45685	1.67893
2	1.82106	2.15862
3	1.85659	2.4873
4	1.72334	2.31852
5	1.59009	2.1142
6	1.39466	1.78552
8.5	1.11928	1.19923
11	0.826138	0.870554
Engelbrechtsen et al. [29]
TCF7L2 (rs7903146)
Genotype:	TT	CC
N:	31	31
Time
0	1.32606	1.33245
0	1.31649	1.31968
0	1.30851	1.3133
0.25	1.30532	1.3133
0.5	1.29255	1.30851
0.75	1.31968	1.34202
1	1.3516	1.37394
1.25	1.37553	1.40266
1.5	1.38989	1.43138
1.75	1.41223	1.46489
2	1.4266	1.5
2.25	1.4617	1.53351
2.5	1.49043	1.575
3	1.5383	1.62128
3.5	1.58777	1.70266
4	1.58777	1.69309
Erkkila et al. [30]
APOE
0 weeks
Genotype:	E33 or E34	E32
N:	7	9
Time
0	0.750696	0.98468
0.33	0.77298	1.00696
0.66	0.817549	1.07382
1	0.951253	1.19638
2	1.31337	1.72006
3	1.35237	2.10446
4	1.32451	2.07103
6	0.98468	1.77019
8	0.628134	0.990251
8 weeks
Genotype:	E33 or E34	E32
N:	7	9
Time
0	0.828691	1.07382
0.33	0.828691	1.10167
0.66	0.856546	1.11281
1	0.98468	1.21866
2	1.36351	1.6922
3	1.58635	2.05989
4	1.38579	2.25487
6	1.15181	1.93175
8	0.767409	1.08496
Ferreira et al. [32]
APOE
Sedentary
Genotype:	E33	E23	E34
N:	10	10	10
Time
0	1.09498	1.62498	1.80165
1	1.7354	2.59666	2.28749
2	2.55249	3.50209	2.77333
3	3.39167	4.07626	4.5621
4	3.32542	3.98793	4.60627
Moderate continuous
Genotype:	E33	E23	E34
N:	10	10	10
Time
0	1.22748	1.40415	2.02249
1	1.8679	1.8679	2.46416
2	2.28749	2.57458	3.19292
3	2.57458	2.685	4.09835
4	2.11082	2.22124	4.12043
Intense intermittent
Genotype:	E33	E23	E34
N:	10	10	10
Time
0	1.11706	1.62498	1.93415
1	1.4704	2.33166	2.61875
2	2.08874	2.685	3.03833
3	2.72916	2.685	4.09835
4	2.37583	2.44208	4.03209
Fisher et al. [33]
APOA4 Gln360His
Controls
Genotype:	His+	Gln/Gln
N:	8	104
Time
0	1.03978	1.20562
2	1.60607	2.20876
3	1.92157	2.31393
4	1.5373	2.05101
6	1.05596	1.39169
Cases
Genotype:	His+	Gln/Gln
N:	8	116
Time
0	1.37743	1.18696
2	2.56998	2.23043
3	2.62381	2.37536
4	2.0648	2.08137
6	1.48509	1.43126
Gambino et al. [35]
MTP -493 G/T
Controls
Genotype:	GT/TT	GG
N:	14	13
Time
0	0.864841	0.699696
2	1.0126	0.960452
4	1.19079	1.32116
6	0.938722	1.15167
8	0.730117	0.95176
10	0.560626	0.743155
NASH
Genotype:	GT/TT	GG
N:	10	19
Time
0	1.16906	0.877879
2	1.4472	1.52977
4	1.71664	2.09909
6	1.42112	1.84702
8	1.19079	1.45154
10	0.95176	1.11691
Georgopoulos et al. [37]
FABP2 Thr54Ala
Genotype:	Ala54Ala	Thr54Thr
N:	9	6
Time
0	1.16529	3.14876
2	1.71074	3.79339
4	3.14876	5.85124
6	2.82645	7.31405
8	2.20661	7.06612
Gerdes et al. [38]
LPL D9N
Controls
Genotype:	N9 carriers	N9 noncarriers
N:	13	356
Time
0	1.10298	1.13772
2	1.88462	2.01489
3	2.20596	2.20596
4	1.94541	1.98015
6	1.28536	1.34615
Cases
Genotype:	N9 carriers	N9 noncarriers
N:	10	341
Time
0	1.03704	1.03704
2	2.00494	1.91852
3	2.06543	2.06543
4	1.85802	1.90123
6	1.5037	1.35679
LPL N291S
Controls
Genotype:	S291 carriers	S291 noncarriers
N:	10	356
Time
0	1.38272	1.08025
2	2.24691	2.03086
3	2.51481	2.2037
4	2.16049	1.96173
6	1.51235	1.33951
Cases
Genotype:	S291 carriers	S291 noncarriers
N:	13	341
Time
0	1.44321	0.993827
2	2.35062	1.90988
3	2.8	2.06543
4	2.73086	1.91852
6	2.16049	1.35679
Gertow et al. [39]
FATP1 intron 8 G/A
Genotype:	G carrier	AA
N:	89	16
Time
1	1.18563	1.18563
2	1.52096	1.52096
3	2.18563	2.1976
4	2.33533	2.76048
5	2.06587	2.56886
6	1.77844	2.17964
	1.46108	1.37126
Gomez et al. [40]
HL -514C/T
Genotype:	TT	CT	CC
N:	3	22	26
Time
0	0.71517	0.975232	0.888545
1	1.28947	1.73375	1.65789
2	1.64706	2.26471	2.113
3	1.49536	2.28638	2.61146
4	1.45201	2.13467	2.52477
5	1.58204	1.91796	2.15635
6	1.19195	1.61455	1.92879
9	1.2678	1.37616	1.48452
11	0.693498	0.812693	1.06192
Gomez-Delgado et al. [41]
TNFA (rs1800629)
Genotype:	GA&AA	GG
N:	99	408
Time
0	1.53917	1.73869
1	1.95857	2.15402
2	2.45534	2.69965
3	2.61414	2.84624
4	2.44719	2.66707
Gudnason et al. [42]
CETP Taq1B in intron 1
Genotype:	B1B1	B1B2	B2B2
	233	367	143
Time
0	0.84466	0.737864	0.708738
2	1.92718	1.80583	1.72816
3	2.08252	1.91262	1.8301
4	1.75728	1.62621	1.62621
6	1.09223	0.985437	0.946602
CETP I405B all
Genotype:	IV	VV	II
N:	295	61	386
Time
0	0.728155	0.752427	0.815534
2	1.75728	1.82039	1.90777
3	1.83495	1.96602	2.0534
4	1.57767	1.67476	1.76214
6	0.961165	0.966019	1.05825
CETP I405B Taq1B subset
Genotype:	VV	IV	II
N:	27	55	60
Time
0	0.728155	0.752427	0.815534
2	1.75728	1.82039	1.90777
3	1.83495	1.96602	2.0534
4	1.57767	1.67476	1.76214
6	0.961165	0.966019	1.05825
Hassing et al. [43]
SULF2 rs2281279(A>G)
Genotype:	GG	AG	AA
N:	7	11	11
Time
0	1.74702	2.59189	3.23628
1	2.06205	2.79236	3.46539
2	2.33413	3.13604	3.69451
3	2.6778	3.43675	4.72554
4	2.66348	3.27924	4.94033
5	2.31981	3.33652	4.81146
7	2.49165	2.66348	3.57995
Helwig et al. [44]
FABP2 Ala360Thr
Genotype:	Ala54Ala	Ala54Thr	Thr54Thr
N:	360	287	53
Time
0	1.55591	1.54844	1.81
0.5	1.68296	1.67549	1.93705
1	2.01178	2.01178	2.30323
2	2.46017	2.43028	2.93845
3	2.7292	2.65447	3.28969
4	2.65447	2.60216	3.16265
5	2.40786	2.33312	2.87119
6	2.18366	2.10146	2.51995
7	1.89968	1.83242	2.09398
8	1.58581	1.57833	1.81748
9	1.3915	1.36908	1.6157
Hockey et al. [45]
APOA4 Q360H
Genotype:	1_1	1_2
N:	14	14
Time
0	0.604836	0.841272
1	0.890758	1.21517
2	1.19318	1.71553
3	1.16019	1.88599
4	1.1162	1.80901
5	1.03922	1.59457
6	0.962239	1.32514
7	0.681815	1.0887
8	0.637827	0.879761
Holleboom et al. [46]
GALNT2 LOF D314A
Genotype:	LOF mutation	Wild
N:	4	4
Time
0	0.751847	1.17949
1	0.88744	1.29422
2	1.31508	1.93047
3	1.55498	2.52499
4	1.55498	2.74402
5	1.27336	2.57714
6	0.960452	2.22251
Hooper et al. [48]
APOB L343V mutation
Genotype:	L343V	Control
N:	3	10
Time
0	0.621041	1.46606
2	1.28281	2.45362
4	0.967195	2.99321
6	0.906109	2.83032
8	0.559955	2.29072
10	0.50905	1.3948
Hooper et al. [47]
familial hypobetalipoproteinemia
Genotype:	Hypobeta	Controls
N:	6	10
Time
0	0.423944	1.4493
2	1.14366	2.43521
4	1.01549	2.97746
6	0.808451	2.8
8	0.897183	2.26761
10	0.433803	1.3507
Humphries et al. [49]
LPL intron 8 HindIII polymorphism
Cases
Genotype:	H-X447	H+S447	H-S447
%	9	72.6	18.4
Time
0	0.925926	0.977778	0.977778
2	1.85556	1.9963	1.97037
3	1.85185	2.13333	2.09259
4	1.65185	1.86296	1.86296
6	1.11111	1.24444	1.27778
Controls
Genotype:	H-X447	H+S447	H-S447
%	11.7	68.3	20
Time
0	0.971975	0.971975	0.971975
2	1.85478	1.87771	1.92739
3	1.9121	2.01529	2.04204
4	1.68662	1.77834	1.80127
6	1.12866	1.17452	1.17452
Inazu et al. [50]
CETP deficient patients (mutations of intron 14(+1) G-to-A (14A) and D442G)
Genotype:	Deficient	Normal
N:	4	10
Time
0	0.666524	1.05199
2	0.776657	1.64199
4	0.902524	2.24773
6	0.635057	1.62626
Irvin et al. [51]
APOE
Pretreatment
Genotype:	E33	E4 carrier	E2 carrier
N:	666	289	117
Time
0	1.22839	1.36392	1.46379
3.5	2.34834	2.64795	2.89049
6	1.98453	2.29127	2.64795
Posttreatment
Genotype:	E33	E4 carrier	E2 carrier
N:	454	203	81
Time
0	0.850311	0.907379	0.957313
3.5	1.59933	1.74913	1.9132
6	1.31399	1.44239	1.62073
Jackson et al. [52]
LEPR (rs1137101)
Genotype:	ArgArg	GlnArg	GlnGln
N:	38	122	71
Time
0	1.33333	1.50355	1.83452
1	1.44681	1.56974	1.93853
2	1.68322	1.85343	2.1844
3	1.91017	2.32624	2.50591
4	1.95745	2.5721	2.69504
5	1.92908	2.73286	2.73286
5.5	1.87234	2.66667	2.60047
6	2.08983	2.90307	2.86525
6.5	2.41135	3.33806	3.33806
7	2.26005	3.50827	3.32861
8	1.83452	2.92199	2.82742
Jackson et al. [53]
Apo E
Low fat
Genotype:	E33	E34
N:	12	11
Time
0	1.21528	1.51505
0.5	1.43403	1.64468
1	1.55556	1.70139
2	2.00116	2.16319
3	2.14699	2.36574
4	2.06597	2.34144
5	1.87963	2.15509
6	1.77431	1.92014
7	1.53125	1.88773
8	1.3125	1.66898
High fat
Genotype:	E33	E34
N:	12	11
Time
0	1.2963	1.51505
0.5	1.43403	1.64468
1	1.63657	1.92014
2	1.84722	2.40625
3	1.99306	2.58449
4	2.01736	2.71412
5	1.97685	2.44676
6	1.95255	2.09028
7	1.70949	1.7419
8	1.40162	1.25579
High fat+DHA
Genotype:	E33	E34
N:	12	11
Time
0	1.03704	1.11806
0.5	1.18287	1.16667
1	1.42593	1.25579
2	1.67708	1.71759
3	1.64468	1.92014
4	1.58796	1.75
5	1.50694	1.67708
6	1.57176	1.57176
7	1.40162	1.36921
8	1.23958	1.13426
Jackson et al. [54]
TNFA −308 G/A
Genotype:	GA&AA	GG
N:	64	162
Time
0	1.339	1.625
1	1.39425	1.72445
2	1.61524	1.96202
3	1.83071	2.27141
4	1.96331	2.45373
5	1.92464	2.46478
6	2.02408	2.69682
7	2.2064	3.05594
8	1.76994	2.6029
Jang et al. [56]
APOA5 -1131T>C
Genotype:	TT	C carrier
N:	85	73
Time
0	1.11864	1.61582
2	1.81921	2.40113
3	1.72316	2.41808
4	1.54802	2.23164
6	1.09605	1.65537
Jansen et al. [57]
HL promoter variant C-480T
Genotype:	CC	CT	TT
N:	395	244	32
Time
0	0.972043	0.992688	1.03398
2	1.87699	1.98022	2.03871
3	2.00774	2.05935	2.04903
4	1.76344	1.8357	1.72215
6	1.20258	1.21634	1.20946
Jayewardene et al. [58]
CD36 gene rs1527479
Genotype:	C allele	TT
N:	27	15
Time
0	0.844444	1
1	0.966667	0.966667
2	0.994444	1.01111
3	1.02222	1.1
4	0.988889	1.16111
CD36 gene rs1984112
Genotype:	G allele	AA
N:	27	15
Time
0	0.805556	1.08333
1	0.833333	1.21528
2	0.888889	1.23611
3	0.923611	1.27083
4	0.930556	1.28472
Kobayashi et al. [60]
APOE
Genotype:	E33	E34
N:	43	19
Time
0	2.3	3.3
2	2.9	4.4
4	3.7	5.4
6	3.7	5.6
Kolovou et al. [61]
Tangier disease
Genotype:	Tangier	Wild
N:	5	25
Time
0	3.5	1.2
4	6.1	1.7
6	6.1	1.8
8	4.15	1.3
Kolovou et al. [62]
CETP TaqIB polymorphism
Genotype:	B1B1	B1B2	B2B2
N:	18	37	12
Time
0	1.68362	1.11864	1.10734
2	2.55367	1.89831	1.9096
4	2.96045	2.27119	2.36158
6	3.03955	1.9209	1.60452
8	2.0565	1.51412	1.24294
Lai et al. [63]
APOA5 -1131T>C pretreatment
Genotype:	TT	C carriers
N:	699	89
Time
0	1.78538	2.22575
3.5	3.41373	4.03844
6	2.92215	3.63903
APOA5 -1131T>C posttreatment
Genotype:	TT	C carriers
N:	699	89
Time
0	1.21828	1.35078
3.5	2.21204	2.67579
6	1.84766	2.11266
APOA5 56C>G pretreatment
Genotype:	CC	CG & GG
N:	703	87
Time
0	1.78144	2.21917
3.5	3.43055	4.02097
6	2.91139	3.62396
APOA5 56C>G posttreatment
Genotype:	CC	CG & GG
N:	703	87
Time
0	1.17563	1.29441
3.5	2.24466	2.38171
6	1.81522	2.09847
Lopez-Miranda et al. [67]
APOB XbaI restriction site
Genotype:	X+ carriers	X-/X-
N:	31	20
Time
0	0.93625	0.93625
1	1.65375	1.65375
2	2.07375	2.24875
3	2.38	2.56375
4	2.23125	2.45
5	2.00375	2.3625
6	1.70625	2.03
9	1.295	1.4175
11	0.90125	0.97125
López-Miranda et al. [68]
LPL intron 8 HindIII
Genotype:	H1X447	H1S447	H2S447
N:	15	10	26
Time
0	0.895034	0.842997	0.895034
1	1.40054	1.62355	1.80196
2	1.76479	1.94321	2.41897
3	2.12162	2.41154	2.75349
4	2.03985	2.23313	2.58252
5	1.70532	1.9209	2.49331
6	1.51948	1.82426	1.95807
9	1.16265	1.54921	1.54921
11	0.842997	1.04371	1.14778
Lundahl et al. [69]
MTTP -493G/T
Genotype:	GG	T carriers
N:	24	36
Time
0	1.22363	1.4557
1	1.64557	1.81435
2	2.38397	2.76371
3	2.51055	3.14346
4	2.23629	2.80591
5	1.98312	2.36287
6	1.58228	2.00422
Martin et al. [71]
APOA5 -1131T>C
Genotype:	TT	TC
%	0.864	0.136
Time
0	0.997268	1.11339
2	1.9194	2.09699
3	2.00137	2.22678
4	1.76913	2.02186
6	1.17486	1.3388
APOA5 S19W
Controls
Genotype:	SS	SW
%	0.872	0.128
Time
0	0.949454	0.983607
2	1.91257	1.86475
3	1.97404	2.03552
4	1.77596	1.69399
6	1.16803	1.10656
APOA5 S19W
Cases
Genotype:	SS	SW
N:	0.872	0.128
Time
0	0.974026	1.2
2	1.90909	2.26753
3	1.99481	2.44675
4	1.75325	2.32987
6	1.19221	1.55065
Masana et al. [72]
APOA5 -1131T>C
Genotype:	C carriers	TT
N:	13	75
Time
Fasting	1.30827	1.09023
<lunch	1.45113	1.30075
>lunch	1.34586	1.54135
<dinner	1.30827	1.3985
>dinner	1.78195	1.83459
bedtime	1.53383	1.84962
Masuda et al. [73]
CD36 deficiency
Genotype:	Control	CD36 deficiency
N:	12	4
Time
0	1.03359	3.06574
1	1.15622	3.311
2	1.36644	3.62633
3	1.48907	4.1694
4	1.47155	4.20444
6	1.24381	4.78255
8	0.945999	4.57233
Matikainen et al. [74]
SULF2 rs2281279
Genotype:	G carriers	AA
N:	22	46
Time
0	0.79235	0.972678
3	1.4153	1.59016
4	1.40984	1.40984
6	0.956284	1.25137
8	0.743169	0.923497
Mero et al. [75]
LPL Asn291Ser
Genotype:	Control	Asn291Ser
N:	10	10
Time
0	1.11816	1.37176
3	1.60231	1.90202
6	1.36023	1.84438
9	0.933718	1.41787
12	0.841499	1.02017
Miesenbock et al. [76]
LDL codon 188 mutation
Genotype:	Noncarriers	Carriers
N:	8	8
Time
0	0.897308	1.36258
2	1.39581	2.04387
4	1.82785	2.69192
6	1.71153	3.20705
8	1.17979	2.45929
10	0.864074	1.76138
Mooij et al. [77]
Exostosin EXT1 or EXT2 LOF mutations
Genotype:	Controls	Mutations
N:	11	13
Time
0	0.905512	1.10892
2	1.34514	1.81759
3	1.69291	1.90289
4	1.70604	2.11286
5	1.6273	2.04724
6	1.45669	1.69948
8	0.892388	1.35171
Moreno et al. [79]
APOA5 -1131T>C
Genotype:	TT	CT&CC
N:	39	12
Time
0	0.921339	0.983423
1	1.64773	1.74086
2	2.14441	2.36171
3	2.38654	2.60384
4	2.20649	2.46104
5	1.98299	2.14441
6	1.68498	2.11337
8.5	1.2628	1.12001
11	1.00205	1.00205
Moreno-Luna et al. [80]
APOA5 haplotypes
Genotype:	A1	A2	A3
N:	67	12	9
Time
0	0.821951	0.821951	0.821951
1	1.30488	1.41463	1.63415
2	1.71463	1.93415	1.82439
3	1.85366	2.0439	2.19756
4	1.64878	1.93415	2.35854
5	1.50244	1.75854	2.16098
6	1.30488	1.6561	1.6561
8.5	1.08537	1.06341	1.45854
11	0.785366	0.756098	0.836585
Musso et al. [81]
TCF7L2 rs7903146C/T
Controls
Genotype:	CC	CT/TT
N:	17	17
Time
0	0.91838	0.851064
2	1.15398	1.14978
4	1.34331	1.38118
6	0.956245	1.11191
8	0.611251	0.838442
10	0.615459	0.62808
NASH
Genotype:	CC	CT/TT
N:	13	21
Time
0	0.985695	1.03618
2	1.3391	1.69251
4	1.55788	2.26049
6	1.3391	1.89867
8	1.06143	1.49477
10	0.830028	1.09508
Musso et al. [82]
lectin-like oxidized LDL receptor-1(LOX-1) IVS4-14
Controls
Genotype:	AA	AG	GG
N:	14	13	13
Time
0	1.21479	1.07407	1.30171
2	1.34724	1.45072	1.56247
4	2.0757	1.25618	2.13365
6	1.40105	1.07407	1.48797
8	0.867118	1.00784	0.983009
10	0.639474	1.06165	0.871257
NASH
Genotype:	AA	AG	GG
N:	14	13	13
Time
0	1.01612	1.22721	1.00784
2	1.64939	1.76528	1.48383
4	1.96809	2.12951	2.03431
6	1.54591	1.62455	1.608
8	1.09062	1.18996	1.21479
10	0.920925	0.999565	0.912647
Musso et al. [83]
TM6SF2 (rs58542926)
Controls
Genotype:	CC TT	CC
N:	20	40
Time
0	0.960826	1.05511
2	1.15464	1.81464
4	1.17035	1.4375
6	1.09702	1.08654
8	0.966064	0.861301
10	0.7513	0.7513
NAFLD
Genotype:	CC TT	CC
N:	20	40
Time
0	0.987017	1.10749
2	1.3275	1.68893
4	1.56321	2.17608
6	1.35369	1.85131
8	1.24892	1.57893
10	1.14416	1.32226
Nierman et al. [84]
LPL S447X
Genotype:	S447Xcarrier	controls
N:	15	15
Time
0	1.1059	1.28686
2	1.47453	1.76273
3	1.6689	1.9437
4	1.50804	1.68231
6	1.19303	1.30697
Nikkila et al. [85]
APOE
Controls
Genotype:	E33	E23	E34
N:	20	6	10
Time
0	1.28219	1.11781	1.05205
3	2.4	2.66301	1.89041
5	2.05479	2.05479	1.79178
7	1.52877	1.2	1.2
Cases
Genotype:	E33	E23	E34
N:	22	3	8
Time
0	1.69315	2.66301	1.98904
3	3.30411	4.06027	4.2411
5	3.6	5.19452	4.70137
7	3.07397	5.30959	3.50137
Noto et al [86]
APOB R463W mutations
Genotype:	R463W	Wild
N:	4	6
Time
0	0.38088	0.801435
1	0.452295	0.99981
2	0.55545	1.41243
3	0.55545	1.84092
4	0.563385	1.60287
5	0.50784	1.49971
6	0.46023	1.37275
7	0.38088	1.01568
8	0.325335	0.77763
9	0.1587	0.66654
O’Hare et al. [87]
TM6SF2 LoF (rs58542926)
Genotype:	T carriers	CC
%	0.132	0.868
Time
0	0.720429	0.79168
1	0.908273	1.03134
2	1.4459	1.62726
3	1.84102	2.02238
4	1.99647	2.20375
6	1.87988	2.00943
Olano-Martin et al. [88]
APOA5 –1131 T>C
Female
Genotype:	TT	TC
N:	92	16
Time
0	1.22798	1.31088
1	1.29016	1.39378
2	1.47668	1.65285
3	1.70466	2.02591
4	1.80829	2.16062
5	1.7772	2.02591
5.5	1.72539	1.96373
6	1.98446	2.1399
7	2.27461	2.48187
8	2.06736	2.32642
9	1.56995	1.76684
Males
Genotype:	TT	TC
N:	122	26
Time
0	1.95337	2.36788
1	2.03627	2.51295
2	2.31606	2.68912
3	2.73057	3.13472
4	2.93782	3.45596
5	3.05181	3.64249
5.5	2.97927	3.58031
6	3.17617	3.83938
7	3.56995	4.3886
8	3.56995	4.4715
9	3.2487	4.10881
Ooi et al. [89]
PCSK9 Loss-of-Function
Genotype:	LOF	Normal
N:	19	23
Time
0	1.23881	1.56716
2	1.85075	2.41791
4	2.70149	3.16418
6	2.25373	3.02985
Ostos et al. [91]
APOA4 Thr347Ser
Genotype:	Ser+	Thr/Thr
N:	14	36
Time
0	0.860253	0.968523
1	1.44097	1.79531
2	1.78547	2.35635
3	2.04138	2.57289
4	2.07091	2.35635
5	1.7461	2.04138
6	1.73625	1.73625
9	1.44097	1.36223
11	0.879939	0.968523
Ostos et al. [92]
APOA4 Gln360His
Genotype:	Gln/Gln	His+
N:	42	9
Time
0	0.89199	1.12136
1	1.62257	2.01335
2	2.08981	2.48908
3	2.33617	2.86286
4	2.22573	2.60801
5	1.97937	2.2767
6	1.66505	2.08981
8.5	1.36772	1.52913
11	0.875	1.35922
Perez-Martinez et al. [94]
APOB -516C/T
Genotype:	CC	CT
N:	30	17
Time
0	1.00649	1.00649
1	1.81032	1.96519
2	2.26755	2.40767
3	2.48142	2.81327
4	2.19381	2.94602
5	1.92832	2.54041
6	1.70708	2.21593
8.5	1.36785	1.68496
11	1.00649	1.08024
Perez-Martinez et al. [97]
rs12970134 near MC4R
Genotype:	A carrier	GG
N:	35	53
Time
1	0.838617	0.985591
2	1.33141	1.71182
3	1.80692	2.08357
4	1.89337	2.36023
5	1.75504	2.24784
6	1.5389	2.07493
7	1.33141	1.77233
8	0.951009	1.35735
9	0.778098	0.951009
Perez-Martinez et al. [96]
APOA5 haplotypes
Genotype:	WT homozygotes	Mixed	Other
N:	281	583	141
Time
0	1.12586	1.28378	1.55061
3.5	2.19318	2.38377	2.73229
6	1.83378	2.03526	2.51991
Pimstone et al. [99]
LDL Asn291Ser mutation
Genotype:	ANS291Ser	Controls
N:	3	5
Time
0	1.72	0.85
2	2.53564	1.12933
4	2.99374	1.19637
6	2.40156	0.905866
8	1.3848	0.704749
10	1.13899	0.648883
12	1.27307	0.615363
Pollin et al. [100]
APOC3 R19X mutation
Genotype:	CT	CC
N:	39	763
Time
0	0.381356	0.685335
1	0.519528	0.895357
2	0.790346	1.39278
3	0.939573	1.7465
4	0.978261	1.8294
6	0.867723	1.60833
Pratley et al. [101]
FABP2 Ala54Thr
Genotype:	Thr54	Ala54
N:	9	9
Time
0	0.243225	0.271327
2	0.824004	0.824004
4	1.14718	1.0254
6	1.23617	1.36263
8	1.12376	1.07692
10	0.758432	0.800585
12	0.777167	0.735014
14	0.772483	0.753748
16	0.922362	0.861474
18	0.959831	0.941097
20	0.992617	0.908311
22	0.941097	0.941097
Reiber et al. [103]
LPL intron 8 HindIII
Normal
Genotype:	H-/-	H+/-	H+/+
N:	2	5	3
Time
0	1.89796	1.10204	1.93878
2	2.30612	1.81633	2.59184
4	2.83673	2.83673	3.81633
6	2.36735	2.14286	4.59184
8	1.91837	1.55102	3.38776
10	1.67347	0.979592	2.20408
Dislipidemic
Genotype:	H-/-	H+/-	H+/+
N:	3	7	12
Time
0	4.28571	3.95918	2.32653
2	4.53061	4.71429	3
4	5.93878	7.93878	4.79592
6	5.44898	7.65306	4.85714
8	4.73469	5.79592	3.67347
10	4.26531	4.5102	2.67347
ApoE
Normal
Genotype:	E33	E43
N:	7	3
Time
0	1.43363	1.43363
2	2.0708	2.0708
4	2.81416	3.57522
6	2.38938	3.9469
8	1.85841	2.69027
10	1.30973	1.68142
Dislipidemic
Genotype:	E33	E43
N:	8	14
Time
0	2.15929	3.61062
2	2.86726	4.24779
4	3.87611	6.97345
6	3.50442	6.99115
8	2.81416	5.30973
10	2.0354	4.17699
Reznik et al. [104]
APOE
Genotype:	E34	E23	E33
N:	6	6	6
Time
0	1.30133	1.11133	1.12133
2	1.92287	1.98978	2.48044
4	2.4947	2.9511	3.26773
6	2.60243	2.80193	3.18486
8	2.15492	2.24669	2.36442
10	1.52508	1.59199	1.68486
12	1.24331	1.34337	1.22077
20	1.30961	1.39309	1.42796
Saleheen et al. [108]
APOC3 LOF homozygotes
Genotype:	LoF	Normal
N:	7	6
Time
0	0.645682	1.48737
2	1.02617	2.16765
4	1.02617	2.79027
6	0.956993	2.92863
Schwab et al. [109]
neuropeptide Y (NPY) gene
Genotype:	LeuLeu	LeuPro
N:	7	7
Time
0	1.22102	1.96496
0.5	1.22911	1.93261
1	1.39892	2.1186
2	1.73854	2.6442
3	2.13477	2.90296
4	2.11051	3.10512
6	1.7628	2.5876
8	1.30997	1.67385
Shen et al. [112]
GCKR P446L (rs1260326)
Genotype:	CC CT	TT
N:	690	80
Time
0	0.747757	0.891266
1	0.989456	1.21605
2	1.66923	1.97891
3	2.03178	2.45476
4	2.17529	2.65869
6	2.09976	2.49252
Shen et al. [111]
IL6-174C/G (rs1800795)
Genotype:	CC	CG	GG
N:	230	358	128
Time
0	0.684027	1.04769	1.09098
3.5	1.98281	2.07806	2.24257
6	1.54123	1.74903	1.82696
St-Jean et al. [115]
MODY3
Genotype:	MODY3	Control
N:	5	9
Time
0	0.739812	0.990596
0.5	0.777429	0.990596
1	0.852665	1.00313
1.5	0.852665	1.06583
2	0.915361	1.14107
2.5	1.02821	1.25392
3	1.06583	1.31661
3.5	1.11599	1.54232
4	1.10345	1.60502
4.5	1.14107	1.5674
5	1.20376	1.60502
5.5	1.22884	1.61755
6	1.31661	1.40439
Tahvanainen et al. [116]
FABP codon 54
Genotype:	AlaAla	AlaThr	ThrThr
N:	350	271	45
Time
0	1.00025	0.980201	1.07644
2	1.95464	1.91053	2.04687
3	2.02682	1.99875	2.1391
4	1.76216	1.76216	1.81429
6	1.20877	1.19273	1.20877
Talmud et al. [117]
LPL promoter -93T/G transition
Genotype:	GD	GN	TD
N:	25	9	70
Time
0	1.08713	1.36863	1.35523
2	1.63003	1.99866	2.05228
4	2.08579	2.53485	2.73592
6	2.29357	2.84987	3.02413
8	1.47587	2.04558	2.03217
Talmud et al. [118]
ANGPTL4 T266M (rs1044250)
Genotype:	MM	TM	TT
N	0.096	0.407	0.497
Time
Controls
0	1.00794	1.07143	0.952381
2	1.85714	1.96032	1.90476
3	1.98413	2.0873	1.98413
4	1.7381	1.84127	1.69841
6	1.0873	1.27778	1.0873
Cases
0	0.888889	1.02381	1.03175
2	1.7381	1.89683	2.01587
3	1.73016	1.95238	2.1746
4	1.52381	1.72222	1.95238
6	1.09524	1.22222	1.3254
Tilly-Kiesi et al. [121]
apoA-I(Lys107 to 0)
Genotype:	Unaffected	Affected
N	6	6
Time
0	1.82415	1.67979
3	3.66142	3.54331
4	4.12073	4.02887
5	3.97638	4.1601
6	3.58268	3.83202
8	2.54593	3.66142
Vansant et al. [122]
APOE
Genotype:	E33	E23	E34
N:	57	14	22
Time
0	1.44297	1.48572	1.75294
1.5	1.84914	1.96671	2.30875
3	2.47977	2.53321	3.03558
4.5	2.37288	2.62941	2.96076
6	2.19117	2.69354	2.69354
7.5	1.99878	2.10566	2.29806
24	1.36815	1.4109	1.54985
Vimaleswaran et al. [124]
APOB ins/del (rs17240441)
Genotype:	DelDel	InsDel	InsIns
N:	52	70	25
Time
0	1.65882	2.04706	2.88235
1	1.72941	2.16471	2.94118
2	1.92941	2.38824	3.31765
3	2.22353	2.70588	3.81176
4	2.37647	2.94118	4.08235
5	2.44706	2.98824	4.24706
6	2.45882	3.09412	4.47059
7	2.72941	3.43529	5
8	2.45882	3.10588	4.82353
Warodomwichit et al. [125]
TCF7L2 rs7903146
Low PUFA
Genotype:	CC	CT&TT
N	251	253
Time
0	1.72975	1.72975
3.5	3.19292	3.08387
6	2.81123	2.63855
High PUFA
Genotype:	CC	CT&TT
N	255	249
Time
0	1.81159	1.99582
3.5	3.39597	3.92103
6	2.82486	3.32228
Waterworth et al. [126]
APOC3 T-2854G
Genotype:	T carrier	GG
N:	632	85
Time
0	0.982315	1.04662
2	1.90836	2.11415
3	1.9791	2.28778
4	1.76688	2.02412
6	1.17524	1.31672
Wojczynski et al. [128]
rs964184 near ZPR1
Males
Genotype:	CC	CG	GG
N	287	81	5
Time
0	1.57582	2.12486	2.89266
3.6	3.0791	3.59537	3.96384
6	2.91819	3.45458	4.53333
Females
Genotype:	CC	CG	GG
N	282	96	3
Time
0	1.36576	1.73921	1.95107
3.5	2.49153	2.95582	3.05458
6	2.23932	2.8113	3.04328
Wolever et al. [129]
APOE
Genotype:	no E4	E34 or E44
N:	16	17
Time
0	1.64448	2.24363
1	1.65722	2.20538
2	1.7847	2.47309
3	2.14164	2.86827
4	2.51133	3.39093
5	2.75354	3.8881
6	2.65156	3.77337
7	2.25637	3.39093
8	1.86119	2.83003
9	1.59348	2.3966
10	1.36402	2.1289
Woo et al. [130]
apo CIII T2854G
Genotype:	TT&TG	GG
N:	42	18
Time
0	1.2919	1.44832
2	1.71229	1.9176
3	2.17179	2.85615
4	1.66341	2.09358
6	1.38966	1.70251
Zemankova et al. [131]
APOA5 -1131T>C (rs662799) and 56C>G (rs3135506)
Genotype:	Wild	Heterozygotes
N:	20	10
Time
0	0.988235	1.16706
0.5	0.894118	1.21412
1	1.12	1.46824
1.5	1.30824	1.85412
2	1.44941	2.22118
4	1.47765	2.22118
6	1.13882	1.59059
8	0.828235	1.04471
